# Supplementary material for: The Adult and Larva of a New Species of the Genus Dila (Coleoptera, Blaptinae, Blaptini) from Himalayas, with Molecular Phylogenetic Inferences of Related Genera of the Blaptini
Source: Insects. 2023 Mar 13;14(3):284. doi: 10.3390/insects14030284 (PMC10099737; doi:10.3390/insects14030284)
Supplement: Supplementary file 1 [file insects-14-00284-s001.zip]

Archive with 1 entries (1 files):
- insects-2179378-supplementary.pdf
